# Supplementary material for: Genome-Wide Linkage Analysis of Global Gene Expression in Loin Muscle Tissue Identifies Candidate Genes in Pigs
Source: PLoS One. 2011 Feb 8;6(2):e16766. doi: 10.1371/journal.pone.0016766 (PMC3035619; doi:10.1371/journal.pone.0016766)
Supplement: Table S1 — Position of oligonucleotides in the pig genome. Position is relative to the beginning of the chromosome (SSC). Pig Genome information corresponds to Build 9; accessible at: www.ensembl.org. (XLS) [file pone.0016766.s001.xls]

## Sheet: physical.position
Oligo ID	SSC	Position (Bp)
10033:7213_CL4Contig1:f	19	33691390
10065:3347_CL1Contig1:f	19	15376966
10076:3983_CL2Contig1:r	19	11869423
10083:6880_CL1Contig1:r	19	5865447
10091:10344_29276241:r	19	6754455
10161:4806_CL2Contig2:r	19	118739066
10206:44685_59780788:r	19	96721279
10226:16429_9020274:f	19	85100366
10228:4020_CL1Contig1:r	19	86719508
10269:2261_CL1Contig4:f	18	48841581
10420:97_41143008:r	18	4484242
1049:34416_CL1Contig1:r	1	188766367
10950:4810_48722452:r	5	6693025
11036:1799_CL1Contig1:f	5	2437492
11036:1799_CL1Contig1:r	5	2437492
11076:10703_29284962:r	5	99841476
11098:4429_17526438:f	5	86846060
11105:13674_CL1Contig1:r	5	83957973
11149:3518_CL3Contig1:f	5	16877842
11159:14232_CL1Contig1:f	5	16928991
11170:25995_CL3Contig1:f	5	15888583
11178:10708_CL1Contig1:r	5	14399843
11304:42865_CL2Contig1:r	5	20955640
11372:10518_CL1Contig1:r	5	82538054
11490:21668_CL1Contig1:f	8	57358138
1149:983_14655521:r	13	105609121
11587:7897_CL1Contig1:f	8	1084884
11706:34673_CL1Contig1:f	8	90587452
11785:2232_CL1Contig1:r	2	126987985
11786:5606_CL2Contig2:r	8	112015946
11787:5723_CL3Contig1:r	2	127219337
11810:45360_49353233:f	1	254638790
11846:1315_CL2Contig1:f	2	134973607
11857:2916_CL2Contig1:f	2	135989067
11859:1821_45846674:r	2	135956873
11893:584_C0007303c04-7:f	16	63704623
11919:9838_49334468:f	16	52741478
11941:45360_CL99Contig2:r	2	81216333
11951:23796_CL1Contig1:r	2	82797801
11990:44862_CL3Contig1:r	2	60595120
12032:14274_CL1Contig1:r	19	122774814
12229:5743_CL1Contig1:f	2	48892997
12382:21789_CL1Contig1:f	2	66558327
12427:3945_CL1Contig1:r	2	63157006
12454:45360_CL501Contig1:r	2	65618189
12464:15424_CL1Contig1:f	2	129019241
12517:41643_CL5Contig1:r	10	30250858
12553:45360_CL118Contig2:f	6	30670372
12585:5151_CL2Contig1:r	14	1366206
12657:7006_CL1Contig1:r	14	11455853
12710:4068_CL1Contig1:r	1	232515145
12719:9265_CL1Contig1:f	1	235448725
12765:19703_13307657:f	1	250030829
1281:17874_CL1Contig1:f	3	106714595
12841:35492_CL2Contig1:r	10	31565619
12876:12498_49352829:f	1	18213499
12907:6403_CL2Contig1:r	1	10723817
12911:45360_37854835:f	1	10482789
12928:45900_14305748:r	1	8727864
12960:45360_CL75Contig1:f	1	95989623
13009:6657_CL8Contig1:r	1	46899828
133:4725_CL6Contig1:r	13	92658550
1345:6358_CL1Contig1:f	3	117233250
13567:2030_CL2Contig1:f	13	16288501
1358:3396_CL2Contig1:r	1	280008480
13662:13462_48726620:r	3	111558409
13690:3458_CL11Contig1:r	5	13531465
13705:7887_CL1Contig1:f	4	122664670
13811:27894_CL2Contig1:r	1	234162510
13882:7239_CL1Contig1:r	18	44590010
13886:39918_CL3Contig1:r	6	9953858
13927:14316_40831625:f	6	25635509
1397:24412_CL2Contig1:f	1	280928337
14029:32199_CL1Contig1:f	5	32159410
14276:5473_CL2Contig1:f	19	123903194
14283:976_CL1Contig1:r	10	29832686
14353:24885_CL1Contig1:f	7	68561789
14358:35892_CL2Contig1:r	10	24834415
14389:25020_33291244:f	10	64712871
14436:7115_CL1Contig1:f	1	75755331
14465:4495_CL2Contig1:f	1	16670798
14494:7649_CL1Contig1:r	15	99680731
14506:10833_CL3Contig1:r	9	36416486
14624:3698_CL1Contig3:f	1	97569812
14628:10752_15033355:f	17	9725211
14779:9586_CL3Contig1:f	19	108868331
15060:1552_33289756:f	15	31547666
15096:6439_CL1Contig1:f	10	42252803
15101:21828_CL1Contig1:f	12	12434673
1510:34974_CL44Contig1:r	1	286011442
15142:30772_CL5Contig1:r	19	39998421
15221:3939_49345847:f	5	66739100
15228:1113_CL1Contig1:r	8	57311534
15376:45360_CL464Contig1:r	2	55435495
15389:36509_13659002:f	2	6704724
15438:30683_48726427:r	7	7838390
15664:45360_CL181Contig1:r	6	31654535
15687:10821_CL1Contig1:f	10	14967857
15736:9439_15034597:f	5	10760396
1578:22061_50072839:f	3	63384550
15899:2515_CL4Contig1:f	18	24107124
15922:10442_CL1Contig1:f	13	29325052
15947:10135_51329451:r	19	3428926
1605:45360_6863463:f	3	99966408
16064:4911_CL2Contig1:r	9	117169491
16106:5025_51308041:r	15	71331380
16173:3880_CL1Contig1:f	18	16893693
16280:15441_40481302:f	17	48430767
16325:5767_CL1Contig1:r	19	19192021
1636:11761_CL1Contig1:r	3	91829803
16383:2306_26019062:r	4	27353285
1659:5625_49916839:r	13	115541443
16735:11406_10873553:r	15	81623837
16772:12533_CL2Contig1:r	3	48747785
16899:6510_51347543:f	5	50097394
16918:4707_CL1Contig1:f	14	127075106
16920:15959_CL1Contig1:f	19	9546704
16921:24075_51315109:r	9	32420165
1692:25975_CL2Contig1:f	3	81234345
17098:13728_40416668:f	13	101290744
17166:1138_15417337:f	9	115039314
171:6985_CL2Contig1:r	9	103038375
17242:2280_CL1Contig1:r	4	59818441
17270:2712_CL1Contig1:f	13	57825461
17313:35384_CL9Contig1:f	12	53327585
17318:4117_CL3Contig1:f	1	253228536
17450:5715_CL5Contig1:f	1	183630196
17453:23318_257597:f	10	31771745
17466:13987_15031160:f	13	28553863
17488:8532_CL1Contig1:f	2	51760558
17488:8532_CL1Contig1:r	2	51760558
17569:27290_28576545:f	8	65499331
17594:584_10163704:r	19	11360426
17606:44862_CL6Contig1:r	14	109282067
17699:5405_CL2Contig1:r	1	26499747
17703:5303_CL2Contig1:f	18	21141387
17710:4146_CL1Contig1:f	3	42794964
17940:27257_CL1Contig1:r	9	17502683
17948:5771_CL1Contig1:f	17	32777198
17957:10535_CL1Contig1:f	18	23019477
18007:16535_CL1Contig1:r	2	66180446
1804:44376_CL6Contig1:r	11	68729620
1809:909_CL1Contig1:r	11	72039804
18243:17987_CL3Contig1:f	5	72548777
18265:7548_CL1Contig1:f	19	97224321
18313:45360_CL582Contig1:f	6	57847829
1831:45360_CL66Contig1:f	11	77176909
18327:15899_CL1Contig1:f	1	17305032
18416:42026_41133547:r	13	69170801
18460:183_CL5Contig1:r	1	213977267
18468:11748_CL2Contig1:f	9	60320611
18521:12765_C0007756b14-7:f	2	76962622
18526:1270_CL1Contig1:f	3	106206775
18539:45360_CL106Contig1:r	1	289449260
18597:45360_CL555Contig1:f	9	113351533
18719:5017_CL1Contig1:f	12	20071876
18735:8931_CL1Contig1:r	6	52000095
18736:6719_12010575:f	15	79139720
1874:5555_46172504:f	11	21606795
18937:37089_CL1Contig1:r	9	86116141
19053:10_CL3Contig1:r	13	116348251
19172:624_CL2Contig1:f	3	105344816
19470:37222_CL9Contig1:f	6	261881
19550:20635_CL1Contig1:r	12	4940267
19559:8649_CL1Contig1:f	12	42598119
19572:12936_59823695:f	12	45607976
19587:26621_CL1Contig1:r	12	56258394
19591:3554_8274543:f	12	24308852
19645:9586_CL1Contig1:r	5	57660530
19659:11137_CL1Contig1:f	7	96309856
19663:34974_CL22Contig1:f	7	59025775
19731:45360_CL13Contig2:r	12	18818584
19778:30059_CL1Contig2:f	7	27877116
19778:30059_CL1Contig2:r	7	27877116
1978:45360_CL61Contig1:f	11	79466655
19852:1501_CL1Contig2:f	3	15820909
19852:1501_CL1Contig2:r	3	15820909
19883:26080_8273754:f	3	6822043
19893:20021_CL2Contig1:f	3	3323478
19906:8300_CL1Contig2:r	14	118063901
19919:30767_CL1Contig1:r	14	105217931
20028:1310_CL7Contig1:f	19	120524881
2006:14916_CL1Contig1:f	11	47021100
20083:30551_40418040:f	5	93368270
20132:20463_CL1Contig1:r	19	122847829
20203:730_CL1Contig1:r	19	84794837
2022:13082_CL1Contig1:r	11	50381448
2137:36050_CL15Contig1:f	17	44256649
2169:927_CL2Contig1:r	1	36758462
2180:4669_59816977:f	17	32639055
2205:4710_54502213:f	17	39160195
2218:33127_CL1Contig1:f	17	43901808
2228:3808_CL5Contig1:f	17	45914058
2315:26295_CL1Contig1:r	17	56785943
232:1906_34171556:f	13	72515647
2348:34663_54531799:f	17	18271890
2488:2698_37980080:f	17	19303045
2590:15066_CL9Contig1:f	4	52149705
2608:12036_37791706:f	4	18150094
2609:10709_49341078:f	4	18180057
2615:45360_CL629Contig1:r	4	7345065
2617:3866_11072469:f	4	7912309
2669:14945_CL1Contig1:r	4	35138627
2695:5016_49418879:f	4	70394437
2734:39384_CL3Contig1:f	4	20151866
2769:12968_CL1Contig1:r	4	37192675
2981:28650_CL1Contig1:r	9	43299927
3003:10142_CL4Contig1:f	9	43021541
30070:5465_CL4Contig1:f	13	40718313
30152:16750_59790244:f	13	108939030
30169:20329_15031176:f	1	274462200
3018:6988_CL1Contig1:r	9	44836522
30236:34917_CL1Contig1:f	2	25624501
30430:22906_41131343:r	18	17976269
30471:20523_49419041:f	7	12564062
30477:5599_41133111:r	13	145140410
30735:17204_40443038:f	5	55033782
30742:45360_CL1158Contig1:f	9	32511781
30777:25064_21545599:r	2	122618182
3087:1616_CL4Contig1:f	2	43510904
3092:45360_CL804Contig1:f	5	49737284
30955:35892_CL6Contig1:f	19	45371208
30971:28156_CL1Contig1:r	5	32897701
30997:45360_CL749Contig1:r	1	113411038
31375:34983_40477147:f	18	32606058
31417:8484_CL1Contig1:f	7	16576020
31442:24602_CL3Contig1:r	6	37773655
3144:4886_CL2Contig1:r	9	6325277
31570:12056_10873791:f	16	48344055
31580:16520_41141274:r	2	89827077
31658:45360_CL1148Contig1:r	5	72563693
31671:12762_46176282:f	11	18640634
31686:376_CL1Contig1:f	7	55971860
31790:2037_CL1Contig3:r	15	103648166
31855:19929_48726472:r	1	8688070
31857:19780_15178951:r	9	76854844
31871:12958_CL1Contig1:f	19	5381591
31904:3878_15034417:f	14	129799485
31932:8405_15037885:f	5	56011173
31967:10087_CL6Contig1:f	7	74518956
32024:3750_54526603:f	5	33687504
32045:12893_15037752:f	1	147434643
32060:30168_49416622:f	13	136066930
32075:39153_CL5Contig1:r	15	79186731
32123:1762_49417730:f	15	56430782
32146:5923_7052535:f	14	6849377
32196:45360_CL438Contig1:r	6	30888924
32211:1009_18532376:f	3	35750869
32217:45360_41140500:f	2	5778255
32287:3190_CL1Contig1:r	10	24151190
32306:14150_CL1Contig1:r	13	23512565
32334:26723_CL1Contig1:f	2	87659338
32359:2321_46175221:r	18	31311423
32362:10584_CL3Contig1:f	2	129313127
32476:14318_15036387:f	3	6982892
32486:5279_CL3Contig1:r	6	12780722
32517:27628_CL2Contig1:f	2	5588143
32582:45360_CL289Contig1:r	4	127022723
32600:10843_CL1Contig2:f	13	60068246
3260:45360_11091218:f	9	110204703
32626:39153_CL7Contig1:r	15	79392165
32652:14094_CL2Contig1:r	7	4605396
32691:2815_51351117:r	1	103028811
32812:13833_CL2Contig1:f	6	8752832
32876:1896_CL1Contig1:f	8	88694856
32901:10190_41142388:r	17	29319430
3297:10756_CL1Contig1:f	9	118356147
33143:21184_6762279:f	7	64886877
33155:29622_49335317:f	18	15642114
33206:26231_29288394:r	4	96131945
33210:44862_CL18Contig1:f	13	100334767
33222:1135_CL1Contig1:r	17	4570278
33285:10105_CL1Contig4:r	13	26601204
33:32855_CL2Contig1:r	11	20416713
33339:6667_CL1Contig1:f	13	61209159
3334:3458_CL10Contig1:r	9	122775611
33400:30100_10871837:f	4	43648686
33417:19312_CL1Contig1:r	10	50850790
33422:4847_CL2Contig1:f	3	103215074
33453:45360_37796701:r	3	9055647
33511:18041_34832703:r	7	69396092
33524:3535_51331924:r	8	32903953
33525:3112_CL3Contig1:r	14	22983512
33553:1275_15040372:f	3	18655061
33574:45360_CL1132Contig1:f	18	54199880
33587:45360_CL803Contig1:r	1	168201380
33772:1591_6743554:r	2	48180275
33788:31942_CL8Contig1:f	14	69350923
33793:6232_CL2Contig1:f	4	101905076
33886:10114_CL1Contig1:r	14	108636602
33911:29637_CL1Contig1:r	6	30015908
33939:3188_9020464:r	14	41048791
33991:7418_28579210:f	3	15191248
33997:4023_51353694:f	17	35685665
34052:45360_CL1242Contig1:f	6	41400405
34133:10538_CL1Contig1:r	9	37286445
34158:8841_CL1Contig2:f	9	45978722
34167:34727_CL8Contig1:r	7	118915771
3419:2089_8326528:f	7	37425489
34238:9731_8273993:f	4	99473988
34245:45360_29280438:r	1	251468771
34395:37943_15178314:r	3	72948769
34433:9783_CL2Contig1:f	14	128154406
34435:12745_CL1Contig1:r	13	56080490
34445:2900_40420832:f	14	80765199
34496:23186_59809990:f	14	133950770
34499:2420_CL1Contig4:r	9	66613409
34518:45360_C0007736o22-3:r	19	62481246
34568:12477_CL89Contig1:r	1	124151591
34589:45360_CL430Contig1:f	3	96188653
34613:30988_CL1Contig1:r	17	34403730
34676:9877_59817685:f	17	62493980
34705:4309_11504063:f	5	59887009
34726:20781_CL2Contig1:r	8	69454619
34746:10643_CL1Contig1:f	19	57318391
34807:5637_10872160:f	5	86930714
34834:19643_54533482:f	4	122688147
34844:44376_CL4Contig2:r	19	97293592
34855:2694_11501423:f	4	97785388
34869:7231_CL2Contig1:f	4	135576909
34915:9370_CL1Contig2:f	8	47095953
34949:42520_37793126:f	7	63501282
34958:5327_CL1Contig1:f	9	38866913
34958:5327_CL1Contig1:r	9	38866913
35083:4033_CL1Contig1:f	1	5594680
35120:23837_CL1Contig2:r	20	9086
35249:45360_51349198:f	5	75491905
35292:42618_51331868:r	14	51804571
3642:2774_CL2Contig1:r	8	65386460
3649:31482_CL1Contig1:f	14	39518799
368:2454_CL7Contig1:f	13	1257968
3697:3889_CL1Contig1:r	8	64946207
3729:32575_CL30Contig1:r	12	32766718
3812:19789_CL1Contig1:r	8	66977809
3838:15987_CL1Contig1:f	8	73983652
3887:20878_CL1Contig1:r	8	87225427
3907:5715_CL12Contig1:r	8	37850719
39:28940_15035688:f	13	100370794
3936:15903_49337405:f	14	29798629
3979:5094_CL1Contig1:r	8	64007289
4016:6198_CL2Contig1:f	14	34858934
4100:20977_CL1Contig2:r	6	34454604
4191:135_CL1Contig1:f	6	37746513
4475:2305_CL1Contig1:f	6	24130874
4552:46145_CL6Contig1:f	6	14596486
4628:34724_CL1Contig1:f	6	28502530
4647:14179_CL2Contig1:f	6	30176933
466:1730_CL3Contig1:r	13	105152852
4698:11840_51306921:r	6	35877140
4700:5620_CL2Contig1:f	6	35956966
4975:15781_CL1Contig1:f	12	4629902
5012:36050_CL5Contig1:r	12	34299542
5061:37616_CL2Contig1:f	12	37800737
5179:12438_CL1Contig1:f	12	44286487
5183:14929_CL1Contig1:f	12	44849122
5272:1349_CL1Contig1:f	12	51671159
5273:1349_CL5Contig1:f	12	51628018
5291:49_CL1Contig1:f	12	56249519
5337:5123_13660167:f	12	56822994
5357:23237_CL1Contig1:r	16	18078406
5427:15080_CL1Contig1:r	12	20616302
5467:15896_CL1Contig1:r	12	21069852
5517:17124_CL1Contig1:r	12	16780836
5607:13160_CL3Contig1:f	15	98261334
5716:18278_CL2Contig1:f	15	113852175
5723:9259_CL1Contig1:r	15	114196555
5850:12722_CL2Contig1:r	6	58243094
591:1325_CL3Contig1:f	2	48527157
592:5322_CL1Contig1:f	1	132322528
5956:45360_46169408:f	2	54957040
5960:386_CL4Contig1:f	15	85943645
5967:39153_CL1Contig2:f	15	79181775
5987:14201_CL2Contig1:f	15	56521315
6091:6439_CL2Contig1:f	15	134202824
6230:3077_CL1Contig1:r	16	24061352
6297:29432_CL11Contig1:f	16	5385482
6333:24862_CL2Contig1:r	16	73500531
6358:3123_CL2Contig2:f	7	131921816
6446:45360_CL326Contig2:f	7	59897840
6463:19883_CL1Contig1:f	7	60629146
6476:183_CL3Contig1:r	7	57420451
6512:36463_CL1Contig1:f	7	55093085
6582:33553_29279433:r	1	134190357
6805:8637_CL1Contig1:r	13	55389230
682:15837_59814057:r	7	100573719
6824:20977_41132510:f	12	22847978
683:13656_972115:f	7	101018949
6866:12129_51346272:r	13	37092807
6870:5769_CL2Contig1:f	13	33591885
6895:22387_CL1Contig1:r	13	30201124
6923:12540_CL1Contig1:r	13	29243785
6956:45360_8274948:f	13	27410066
6964:10285_CL1Contig1:r	13	27497192
7036:12745_48726266:r	13	56080490
7089:4003_CL2Contig1:r	7	29630823
7107:11936_CL4Contig1:r	7	36268906
7117:820_CL3Contig1:f	7	36455559
727:45360_49349995:f	7	104604014
7285:256_26016287:f	7	135457268
729:18773_CL2Contig1:r	7	104748128
7301:37723_CL1Contig1:f	7	27616530
7364:17573_CL1Contig1:r	7	20515515
7370:20537_40834179:f	7	20296819
7385:29096_59780485:f	7	14534887
7401:41938_CL1Contig1:f	7	2771052
748:24900_CL1Contig1:r	7	108724546
7558:15411_CL2Contig1:f	6	70931630
7664:7195_CL1Contig1:r	3	100412576
7737:8848_CL1Contig1:f	3	33245668
7759:32331_CL1Contig1:r	3	34439754
7874:25723_CL2Contig1:f	3	20079317
8051:4725_CL5Contig1:f	3	6976964
8076:45360_CL334Contig1:f	14	38049623
8103:45360_CL359Contig1:f	3	5734930
8169:40438_15040013:f	14	100670151
8187:14701_CL3Contig1:f	14	106490203
8234:14421_CL1Contig1:r	14	111977134
824:12160_CL2Contig1:f	7	65999539
8279:15537_CL3Contig2:r	14	118132661
8311:10890_CL1Contig1:r	14	126179199
8340:26201_CL2Contig1:r	14	129800187
8388:44862_9019394:f	1	134996037
8506:45360_CL271Contig1:f	15	46072133
8542:1014_CL3Contig1:r	17	11707648
8567:7_CL1Contig1:r	13	10342839
8718:12236_CL1Contig1:r	14	79353685
8800:45360_CL281Contig1:r	14	96812850
8819:5369_CL1Contig2:r	2	4183191
8950:14211_CL2Contig2:f	9	20104475
8990:22616_C0007317d11-7:f	2	37960178
9240:21836_CL3Contig1:r	6	91254764
92:45360_CL685Contig1:r	13	94375023
9275:44376_CL5Contig1:r	6	106090854
9363:29529_CL2Contig1:f	6	115390354
9371:7175_CL16Contig1:f	6	118228280
9445:4119_CL1Contig1:f	6	120042578
957:279_CL1Contig2:f	1	140989831
9632:1471_CL2Contig1:r	4	97825281
9638:1102_CL1Contig1:r	4	98024497
96:45360_14655749:f	12	49567473
9708:9018_CL4Contig1:f	4	103543937
9737:5211_CL1Contig1:f	4	102139127
9738:8050_CL2Contig1:f	4	102150150
9748:20575_CL4Contig1:f	4	102458377
9826:16546_11074156:f	4	111006304
9871:25853_CL1Contig1:f	4	113205008
9881:14131_CL3Contig1:r	4	114234817
10008:9720_CL1Contig1:r	19	46806371
10023:45360_CL609Contig1:r	3	123143752
1015:45360_CL828Contig1:f	1	136811310
10186:12913_CL3Contig1:f	19	122708925
10213:22263_CL2Contig1:r	19	75635103
10220:9656_CL2Contig1:r	19	92919903
10240:15677_59814271:f	19	76162165
10299:16200_CL1Contig1:f	18	17820206
10435:45360_CL368Contig1:f	9	101714534
10561:33151_CL1Contig1:r	9	96512198
10569:16983_59778292:f	9	97245263
10590:34974_41140810:f	18	28212509
10615:35840_CL7Contig1:r	8	112161688
1063:21955_CL2Contig1:f	1	187898913
10663:5165_6942566:f	18	44273758
10710:2424_CL1Contig1:r	5	99480342
10757:9844_CL2Contig1:r	5	42345755
10857:7175_CL1Contig2:r	5	60091604
10935:20913_CL5Contig1:r	5	5977057
11034:19422_CL1Contig1:r	5	2383843
11070:36357_CL5Contig1:r	13	57440225
11124:18791_CL1Contig1:r	5	82975879
11138:21620_CL1Contig1:r	5	17285978
11175:1762_CL3Contig1:f	15	56423386
11180:1858_CL1Contig1:r	5	14317939
1119:5121_CL4Contig1:r	1	116812605
11334:7676_CL1Contig3:r	1	190662244
1136:7537_CL1Contig1:f	3	39617820
11393:11056_37978534:r	5	80640626
11512:9122_CL2Contig1:f	8	96674324
11557:10766_CL1Contig1:r	8	4267410
11655:6144_CL2Contig1:r	8	107137633
11677:10766_CL2Contig1:f	16	46965722
11715:29534_CL2Contig2:f	8	25474472
1171:5473_49419945:f	11	9398121
1172:21673_49338367:f	11	8906253
11755:29432_CL1Contig2:f	2	61704340
11861:40495_41142820:f	8	3328815
11888:5036_CL1Contig1:r	16	63284638
11929:5712_CL2Contig1:r	2	63386559
1197:17667_CL1Contig1:r	3	67042948
11988:756_CL1Contig1:f	2	96058081
12045:21445_CL1Contig1:r	2	60351073
12153:4045_8325603:f	2	52293380
12176:2006_CL1Contig1:r	2	51612824
12211:11552_CL1Contig1:f	2	49390895
12223:24358_CL2Contig1:f	2	49601840
12230:1183_49353099:f	2	48814926
12278:39153_7056326:f	2	66794160
1233:5106_49347522:f	3	104244424
12358:16782_CL1Contig1:r	2	69668722
12443:7449_CL1Contig1:r	2	46592093
12457:33790_CL1Contig1:r	2	46548106
12507:26586_CL1Contig1:f	10	30715636
12629:22499_CL1Contig1:r	1	267974995
12644:10504_CL1Contig1:r	1	274672732
12669:27520_40800204:f	1	205049592
12676:36947_CL1Contig1:r	1	209619218
12688:12129_CL3Contig1:r	1	223461540
127:24406_CL3Contig1:r	13	90273614
12754:22399_CL1Contig1:f	1	247562479
12755:3376_CL1Contig2:r	1	247620569
12788:2893_CL1Contig1:r	14	6436392
12888:22981_C0007753k22-7:f	1	16023184
12983:13291_CL2Contig1:r	1	38804076
13021:34974_CL4Contig1:r	1	81173459
13085:5482_CL1Contig1:f	1	58397885
13095:5024_CL3Contig1:f	1	35192931
13199:10737_CL2Contig1:f	18	8763228
13232:26325_CL3Contig1:f	15	90076724
13240:18287_CL7Contig1:f	19	81566462
13342:33795_51331082:f	6	94812582
13462:1138_CL1Contig7:r	7	24378299
13557:15537_CL5Contig1:f	14	115681413
13621:11238_CL1Contig1:r	6	58492966
13746:15758_CL1Contig1:r	1	123700180
13895:5211_49341710:f	1	240120787
13905:25397_CL1Contig1:r	7	133184355
13941:36371_8274478:f	18	7698605
13956:12477_CL24Contig1:r	12	35973063
13978:9765_CL1Contig1:r	14	103579282
14102:28721_CL2Contig1:r	4	132022571
14118:18650_CL3Contig1:r	13	60547581
14238:21628_CL1Contig1:f	19	36073335
14273:3115_CL1Contig1:f	19	122657210
14314:4699_CL2Contig1:r	9	36118654
14411:5243_CL2Contig1:r	4	77442238
14553:42823_CL9Contig1:f	15	67556514
14648:45818_CL1Contig1:r	9	32508172
1489:9237_21549351:r	1	287816237
15092:15211_CL1Contig1:f	13	89381204
15153:38019_CL13Contig1:f	3	20596774
15252:5426_CL2Contig1:r	8	76527218
15279:3884_9017694:f	1	23595553
15312:8500_37855793:f	8	935164
15441:13847_CL1Contig1:r	12	40700706
15574:45360_CL971Contig1:f	4	14382997
1571:361_15179828:f	3	63848462
15784:29534_CL6Contig1:f	15	53465875
1590:12787_CL1Contig1:r	3	65454730
1593:14368_CL1Contig1:r	3	63621712
15965:9122_CL1Contig1:f	14	78985545
15972:42426_49417052:f	19	117053868
16008:5528_CL1Contig1:f	1	67605704
160:9972_CL6Contig1:f	7	74807397
16126:16295_CL2Contig1:r	11	32154566
16725:983_CL3Contig1:r	10	31900466
16803:25933_CL1Contig2:f	3	113239494
16805:36306_C0007306k12-7:f	10	24312716
16908:18278_CL3Contig1:f	7	106959647
16997:12477_CL52Contig1:f	7	33551757
1706:7871_49418403:f	3	74704703
17126:14918_CL1Contig1:r	5	43791961
17203:2442_49419329:f	17	523444
17229:3852_14305633:f	15	115667101
17447:11000_11074393:f	13	74245496
17458:45360_6760481:f	14	85518680
17491:7066_CL1Contig1:f	19	7416728
17521:16815_C0007307j09-7:f	9	81513499
17546:13462_CL3Contig1:f	6	65582578
17589:22549_CL1Contig2:r	8	116636339
17746:29696_CL1Contig1:r	10	43540
1775:39927_CL1Contig1:f	3	54050133
17822:16928_CL1Contig1:f	3	51079260
17966:36223_CL1Contig1:f	3	35323741
18052:15441_49344986:f	6	10490186
18058:6750_CL4Contig1:r	19	99194530
18126:11756_CL1Contig1:r	9	2498684
18131:14779_CL1Contig1:r	9	118901436
18133:7423_CL1Contig2:r	17	53741246
18324:33822_CL5Contig1:r	5	55115908
18333:6531_9018617:f	14	85392388
18363:40437_41143714:f	13	64949015
18430:14028_CL2Contig1:f	6	74376919
18465:6644_34168013:r	9	45029751
18698:7175_CL30Contig1:f	12	50147277
18723:9678_CL1Contig1:r	15	113910666
18877:45360_CL220Contig1:f	2	5066455
18942:1616_CL2Contig1:f	5	1710467
18951:11787_CL1Contig2:r	5	90843
18993:21836_CL1Contig1:f	2	57185561
18994:34873_CL1Contig1:f	2	57059954
1902:5944_CL4Contig1:f	11	16125123
19085:4088_CL3Contig1:r	15	34761316
19106:21438_CL1Contig1:f	2	74529994
19148:17526_CL3Contig1:r	7	81528288
19182:19152_CL3Contig2:f	1	283682438
19353:15580_CL1Contig4:r	6	43110203
19360:15620_CL1Contig1:f	6	42820047
19423:14826_CL1Contig1:r	6	37764742
19428:10525_59775373:r	6	37836108
19637:629_15037800:f	6	51594732
19643:21585_CL1Contig1:f	15	75263243
19716:2759_CL1Contig1:r	13	27009785
19717:15320_CL1Contig1:r	13	27091526
1977:44317_41141637:f	11	446602
19829:16856_CL1Contig1:r	3	35667831
19872:15704_CL1Contig1:r	3	8448997
19887:7736_CL1Contig1:r	3	35925757
19898:211_CL2Contig1:r	14	113785215
19960:11668_13306358:f	2	167033
19963:9791_CL1Contig1:r	2	8644925
20066:1525_CL1Contig1:f	5	59974969
20109:24170_49350462:f	8	2535324
20130:14655_11073087:f	2	61124803
20146:28935_CL1Contig1:r	2	53413592
20150:10323_CL1Contig1:f	2	52767246
2023:3282_59812928:f	11	51317411
2090:6408_CL3Contig1:r	17	60122241
2133:8160_CL1Contig1:r	17	37294947
2214:34974_CL40Contig1:f	17	42870180
2234:20549_CL1Contig1:f	17	47972292
2303:40273_CL3Contig1:f	2	131683697
2337:16610_CL1Contig1:r	10	46886187
2338:4643_CL3Contig1:f	10	46888391
234:5555_CL1Contig1:f	13	73744508
2432:2616_21550977:r	17	28555376
2511:6726_CL1Contig1:f	17	33594741
2545:14547_CL1Contig1:f	4	37956732
2547:3640_54562651:f	6	56386010
264:6850_49344300:f	13	68098010
2656:18908_CL1Contig1:r	4	78809512
2702:45360_CL429Contig1:f	4	67796144
2755:26903_15417725:f	4	30812802
2768:1724_CL1Contig1:r	4	36189238
2860:9857_CL1Contig1:r	2	14864626
2889:16124_CL1Contig1:r	2	13210180
30039:30042_CL3Contig1:f	1	171701312
3008:11944_CL1Contig1:r	9	42965632
30269:7100_15033248:f	12	45512975
30315:32497_37978564:f	9	116126989
30472:26393_21547994:r	1	37390079
30600:16076_CL1Contig2:r	1	188937695
30663:22908_CL1Contig1:r	2	49080106
3081:13489_41143786:f	2	39368510
3082:9750_CL1Contig2:f	2	39379109
30915:1456_CL4Contig1:f	17	50286763
30962:22171_CL1Contig1:r	12	44217806
30975:39719_CL1Contig1:r	2	60858165
31032:24719_CL3Contig1:r	5	99746396
31097:31361_CL1Contig1:f	11	5907048
31134:17724_CL1Contig1:f	3	117528463
31142:15191_14198896:f	2	8056603
31177:2374_CL1Contig1:f	9	114956309
31185:3605_14658307:r	5	76033062
31197:3091_40407083:f	12	23426334
31285:35173_37979985:f	3	21201234
31388:1325_CL1Contig1:f	1	250082111
31414:12477_51313444:r	17	40467985
31533:2994_CL1Contig1:f	15	130491318
31606:7058_CL1Contig1:r	1	59512520
31650:34974_CL33Contig1:r	1	286004559
3165:1348_CL3Contig1:r	9	1382774
31682:23096_13548139:f	7	121573602
31702:44862_46176359:f	6	19888504
31721:2678_CL1Contig1:f	12	860584
31747:45360_CL195Contig1:f	6	60474402
31860:4557_40835370:f	18	49099030
31960:1834_CL3Contig1:f	5	67247141
32013:25500_CL1Contig1:r	16	29308967
32019:27003_CL1Contig1:f	13	71930703
32028:15889_15416411:f	3	52382189
32126:23349_51350273:r	14	30767952
32247:31056_11997424:f	10	8085580
32304:19443_CL1Contig1:f	13	22564732
32335:41734_CL3Contig1:r	2	104841302
32340:359_CL2Contig1:f	2	91488590
32364:5272_CL2Contig1:f	9	87392776
32439:7173_CL2Contig1:r	14	76952621
32572:7225_15034755:f	17	33096922
3258:8335_CL1Contig1:r	9	109993691
32692:7225_37855420:r	16	61134560
32711:5044_26016696:r	7	130157544
3272:9804_CL1Contig1:r	9	114063859
32764:11505_28578527:f	12	1760996
32785:30168_CL7Contig1:f	5	70516460
32828:5111_6972074:f	13	103247607
3285:3750_CL1Contig1:r	5	33635808
32924:12031_CL2Contig1:f	6	94486101
3322:9456_CL4Contig1:r	9	125751996
33294:3929_CL1Contig1:r	4	39786861
33302:41148_CL1Contig1:r	1	156322828
33542:43590_CL1Contig1:f	2	51209681
33626:10584_CL4Contig1:f	8	58870208
33641:8350_CL1Contig1:r	17	46093688
3370:26893_CL1Contig1:r	10	1709687
33784:37054_51307994:f	3	103414489
33845:39306_CL1Contig1:r	14	120174836
34010:4932_41133884:f	16	17482866
34125:3432_CL2Contig1:r	4	94936294
34150:884_CL1Contig1:f	2	14229068
34203:1310_48726571:r	9	28423229
34249:14332_15056839:f	10	46019015
34258:10596_11502035:f	1	74835375
34375:983_CL2Contig1:f	4	92791902
3449:14562_CL3Contig2:f	10	16030560
34543:45360_40397497:f	1	267954633
34570:40706_CL1Contig1:r	10	56758962
34621:45360_CL85Contig2:f	16	19862312
3464:14010_14659787:f	6	48925855
34646:1138_CL1Contig19:f	7	27606258
34685:4973_34161532:f	4	122201551
34696:14479_49417026:f	7	58658464
34711:43128_46171337:f	2	108892674
34725:45360_CL599Contig1:r	3	2520683
34747:12191_59820674:f	4	128853330
34780:45360_CL837Contig1:f	5	72564772
34809:824_CL1Contig1:f	14	41326081
34820:45360_CL702Contig1:f	13	10011714
34820:45360_CL702Contig1:r	13	10011714
34979:2737_CL1Contig1:f	15	49327392
35028:4879_CL1Contig1:f	17	45869172
35055:19605_15036883:f	7	88815282
35104:45360_CL463Contig1:f	7	29584523
35104:45360_CL463Contig1:r	7	29584523
3545:18899_CL1Contig1:f	6	47388129
3672:7081_CL3Contig1:f	14	38829615
3854:785_CL1Contig1:f	14	40553865
3871:3171_CL3Contig1:r	1	171625172
3951:2312_CL3Contig1:r	14	29365639
4082:45360_49337583:f	6	31845241
4172:15699_CL1Contig1:f	6	37137471
4180:2180_CL2Contig1:r	6	37189465
4206:12477_40402198:r	17	40404653
4221:45360_CL317Contig1:f	6	39631477
424:2536_CL1Contig1:f	13	118623542
4248:12000_15414227:f	6	39481934
4312:45360_40830776:f	6	122757394
4383:45360_12010136:r	6	67377882
4427:26879_CL1Contig2:f	6	12877959
4536:1654_26018653:f	6	20770742
4543:4413_CL1Contig1:f	6	9419122
4544:13551_CL1Contig1:f	6	9325040
4605:35505_CL2Contig1:r	1	165612259
4621:3248_15055666:f	6	27516892
4645:32278_CL1Contig2:r	6	30161848
4720:15244_CL1Contig1:f	6	32692652
508:30168_CL1Contig1:f	13	135958897
5247:3482_CL2Contig2:f	12	47830381
5249:2447_18535121:f	12	47952086
5288:9462_CL3Contig1:r	12	55853150
5295:4501_10874555:f	14	50503713
5375:1798_11501031:f	12	24790679
5433:3884_40407425:f	12	20521760
5438:3674_CL1Contig1:f	12	21432639
5472:7175_CL62Contig1:r	4	42884027
5475:4178_54535944:f	12	21152433
5479:8557_CL1Contig1:r	8	119632691
5501:30582_CL8Contig1:r	12	16168061
5521:11669_CL1Contig2:r	12	17045253
5523:8312_CL1Contig1:f	12	17067744
5583:31572_CL1Contig1:f	15	29211617
5583:31572_CL1Contig1:r	15	29211617
5751:26095_CL1Contig1:r	15	121272058
5762:12123_41131937:f	14	40438864
5817:45360_11502037:f	6	60513372
5818:11091_CL2Contig1:f	6	60552165
585:8532_CL4Contig1:f	1	128933624
5938:45360_CL74Contig1:f	6	55589316
600:15949_CL1Contig1:f	1	193041632
600:15949_CL1Contig1:r	1	193041632
6013:21620_CL3Contig1:r	15	75905981
6111:12717_CL1Contig1:r	15	14368304
6196:21536_CL1Contig1:r	16	33572159
6264:25335_CL2Contig1:f	16	19888798
6271:45360_CL451Contig1:r	16	19787263
6306:38776_CL2Contig1:r	16	3203451
6391:9886_CL2Contig1:f	19	60653720
6408:7175_CL9Contig1:r	7	96257389
6410:8603_CL4Contig1:r	1	291931609
6427:3315_CL1Contig1:f	7	136225136
6484:45360_CL275Contig3:r	7	57861444
654:11775_CL1Contig2:f	7	96852902
6545:2421_CL1Contig1:f	7	73422511
6551:9878_CL2Contig1:f	7	70859700
6571:5165_CL13Contig1:r	16	48437260
6583:45360_CL668Contig1:r	1	134186164
6656:9731_40390738:f	8	32176461
6843:22593_CL1Contig1:f	13	45759818
6888:3458_CL2Contig1:f	13	32994602
6942:6604_CL2Contig1:f	13	26797478
7052:19749_CL1Contig1:f	13	24288145
7084:45360_CL1076Contig1:r	7	29581323
7095:45360_59781509:f	7	34164005
7102:5324_CL1Contig1:r	7	34389190
7111:13367_CL1Contig1:f	16	39048750
7121:875_CL1Contig1:r	7	35263175
7185:19995_CL1Contig1:r	1	210708387
7284:9949_CL1Contig1:r	7	135448538
7441:14952_34164287:f	7	4962957
7451:3643_CL1Contig2:r	17	55134734
7453:14764_CL1Contig1:f	1	291042581
7553:20310_CL1Contig1:r	10	27928373
7643:12477_CL17Contig1:r	1	102496935
7655:33381_CL1Contig1:r	3	4690082
7672:617_CL1Contig1:r	1	165195328
7756:27422_11072339:f	3	34672224
7785:4711_CL1Contig1:r	3	35375884
7787:25627_CL1Contig2:r	3	25941830
783:45360_21550062:r	1	190625325
7866:23944_CL1Contig1:f	3	17586489
7866:23944_CL1Contig1:r	3	17586489
7949:21735_34171548:f	3	16733605
8125:45360_CL1192Contig1:r	3	123235605
8177:1586_CL1Contig1:f	14	105756738
8231:15182_CL1Contig1:r	14	113679329
8249:23401_CL2Contig1:r	14	115806059
8308:17983_CL1Contig1:r	14	126613561
8375:26231_CL3Contig1:f	6	33211414
8401:29708_CL2Contig1:r	14	142139559
8449:8031_CL1Contig1:r	18	7539953
8591:22592_CL1Contig1:r	14	57945584
8633:22383_CL1Contig1:r	14	65806195
8634:45360_CL197Contig1:f	7	22390985
867:6164_15183900:r	1	176466378
8725:5784_CL1Contig1:r	14	79718279
878:16645_CL1Contig1:f	7	82083718
8867:6547_CL2Contig1:f	8	99445708
8944:1380_49335239:f	9	20878951
8947:507_CL1Contig1:r	9	19844545
9008:32785_CL3Contig1:r	9	50637292
9045:3987_CL2Contig1:f	9	21623508
9054:11958_CL1Contig1:f	9	23203181
9164:227_CL1Contig1:r	2	5951694
9234:7628_CL2Contig1:r	1	153441319
9242:13339_CL1Contig2:r	6	96115109
9291:5902_CL1Contig1:r	6	110311474
9292:5902_CL2Contig1:r	6	110298574
9306:2657_CL1Contig1:r	16	48476428
9334:4571_CL2Contig1:r	6	113447303
950:7026_CL1Contig1:r	7	88120104
9508:29648_CL1Contig1:r	6	62567836
9616:34974_11075647:f	4	96912912
9722:4963_41132352:r	4	101861333
9765:31233_CL1Contig1:f	4	103133051
987:9101_CL1Contig1:r	1	137623532
993:22809_59808993:r	19	14338986
9945:34784_CL1Contig1:f	19	59009942
10012:10538_CL4Contig1:r	19	51399142
10032:7213_CL2Contig1:r	19	33557196
10041:12477_CL44Contig1:f	19	26516151
10143:9667_21544172:r	19	112396500
10174:11574_CL1Contig1:r	19	123553456
10241:45360_CL631Contig1:f	19	87416529
10258:4658_CL1Contig4:r	18	49252617
10279:14076_CL6Contig1:r	18	47814495
10349:10790_CL1Contig1:r	18	12008423
10355:14253_CL4Contig1:r	18	8040610
10386:18104_CL1Contig1:f	18	9019203
10483:2063_CL1Contig1:r	9	128471329
10519:3033_CL1Contig1:r	9	87096910
10522:24881_CL2Contig1:r	9	67532309
1055:14616_CL1Contig1:r	1	189960558
1057:11317_CL2Contig1:r	1	189910700
10675:881_CL1Contig1:f	18	49630688
10675:881_CL1Contig1:r	18	49630688
1075:16034_CL1Contig1:r	2	73546606
10752:245_34155694:f	5	40758962
1077:31022_CL1Contig1:f	2	73252932
10963:45694_14198864:f	5	65579172
11015:1119_CL2Contig1:r	19	85053103
1109:18597_CL1Contig1:r	2	75557548
11130:29790_37794784:f	5	83632817
11244:33304_CL1Contig1:f	5	75069848
11262:4199_CL7Contig1:r	5	33536962
11268:3343_CL1Contig1:r	5	32895152
11281:45360_CL161Contig1:f	5	21399286
11300:9066_CL1Contig1:f	5	21145322
11384:8135_9020025:f	5	77417604
11429:34974_CL1Contig1:f	8	35825280
11521:1758_49413765:f	8	118695953
11534:28277_CL2Contig1:r	8	113221081
11563:21348_CL1Contig1:r	8	8130306
11657:12952_29287819:r	8	110098352
11684:17541_CL2Contig1:r	8	15616425
11698:3613_CL1Contig1:f	8	16274479
11728:26222_CL2Contig1:r	8	26001895
11739:2083_CL1Contig2:r	8	35091888
11782:5715_40390156:f	2	126711450
11791:31942_CL5Contig1:r	2	127388493
11807:45360_CL490Contig1:f	2	66972052
11824:23707_CL1Contig1:f	2	133660721
11852:6113_CL1Contig1:f	2	136525344
11922:45360_33289784:f	16	53070041
11942:6812_33291058:f	2	85647582
11986:7175_CL11Contig1:f	2	94272410
12066:18811_CL4Contig1:f	2	56934388
12318:4273_CL1Contig1:r	2	47430195
12462:13061_CL2Contig1:r	2	46143815
12489:23169_CL1Contig1:r	10	31764194
12625:24691_CL1Contig1:f	9	111599901
12740:4366_CL1Contig1:r	1	247027149
12752:7021_CL1Contig1:r	1	247509726
12761:3625_CL2Contig1:f	14	16040021
1280:5715_CL9Contig1:r	3	107033225
12823:45360_CL277Contig1:r	1	252420977
12856:45360_CL610Contig1:f	1	47366830
12904:10538_CL2Contig1:r	1	9727377
129:4806_CL1Contig1:f	13	90549484
13158:206_CL1Contig1:f	10	56031732
13162:6992_CL1Contig1:f	5	77537029
1323:13208_CL1Contig1:f	3	116315582
13331:8145_CL1Contig2:f	1	57016024
13421:9832_CL2Contig1:r	15	55704814
13465:35384_CL1Contig2:r	7	39420932
13783:9097_CL4Contig1:f	12	31030821
13920:26231_54499745:f	4	96102102
14053:2011_CL1Contig1:r	14	109674014
14264:9150_12008761:r	2	72716371
14410:13362_CL1Contig1:r	6	9780032
14521:278_CL2Contig1:f	14	10387098
14661:5165_CL8Contig1:r	14	133565405
14663:7891_CL1Contig1:r	1	212610452
14687:12273_CL1Contig1:r	14	119625228
14755:13467_CL1Contig2:f	1	260720221
14800:5809_CL1Contig1:f	5	3443623
14840:16894_CL2Contig1:r	4	135738941
14967:257_CL4Contig1:f	17	56600575
14969:11539_CL1Contig1:r	1	252211589
15026:8586_CL2Contig1:f	19	72533018
15027:2453_CL2Contig1:f	19	53489799
15047:15970_CL5Contig1:r	8	19094777
15202:30555_CL1Contig1:f	18	262695
1529:537_49337033:f	8	87725424
15366:9749_CL1Contig1:r	3	38050479
15836:9639_CL1Contig1:f	8	38730862
15978:24998_29280001:f	13	67559493
16132:4556_CL4Contig1:f	9	31095857
16188:45360_CL99Contig1:r	2	81183638
16194:22450_CL1Contig1:f	3	16527198
16385:28812_49351633:r	4	27727752
16442:34974_CL45Contig1:f	2	102692915
16587:10233_CL1Contig1:r	12	4590653
1664:12191_40427979:r	13	115627116
17007:45360_37793096:f	6	122335854
1704:1916_CL1Contig1:r	3	74941217
17047:42556_11090724:f	12	32837129
17083:32575_46175016:r	5	40868069
17091:12533_CL3Contig1:f	19	85234038
17174:23382_CL1Contig1:r	8	196837
1721:39738_CL1Contig1:f	3	39096329
17215:19283_CL1Contig1:f	9	16995265
17366:22765_CL1Contig1:r	16	40681973
17421:21003_11504334:f	2	124697198
1747:21937_CL1Contig1:r	3	53657310
17541:2305_41137187:f	6	75579796
17565:390_CL2Contig1:r	1	83618509
17581:21513_CL2Contig1:r	8	116162524
17698:46145_21549326:f	16	9383486
17783:12477_CL6Contig1:r	3	80758233
17817:5417_CL7Contig1:f	10	56752307
17861:45360_CL816Contig1:r	18	138044
17941:12270_CL1Contig2:r	9	17525027
18128:15970_CL2Contig1:r	8	18942106
1826:12417_40410395:f	11	24505085
18335:4953_CL2Contig1:r	1	126075237
18350:7769_59788690:f	8	103487173
18375:27730_CL1Contig1:r	1	59869443
1840:745_CL2Contig1:f	11	78928128
18466:7030_CL1Contig1:r	10	30478903
18518:1594_CL1Contig2:f	1	111189626
18518:1594_CL1Contig2:r	1	111189626
18522:1725_CL1Contig2:r	1	121221051
18686:17143_CL6Contig1:f	12	4002733
18703:15939_CL1Contig1:r	12	45617659
18706:21383_CL1Contig1:r	12	47219998
18773:10535_37854791:f	13	37251608
18876:42786_CL2Contig1:f	2	5016896
18912:26072_CL1Contig1:r	4	111242918
18988:9981_CL3Contig1:f	16	63538589
18989:4899_CL1Contig1:r	2	84504879
19091:25593_CL1Contig2:r	14	31347225
19291:9235_CL1Contig2:r	4	135908067
19330:906_CL2Contig1:f	9	62648599
19398:38019_7842914:f	14	23307278
19415:20775_CL1Contig1:f	6	34951981
19697:43843_CL1Contig1:r	13	55388278
19703:36306_33291610:r	13	42370141
19792:8323_CL2Contig1:r	7	27800344
19865:2927_49334410:f	14	30427672
19871:7790_CL1Contig1:r	3	8607938
19895:16563_54506002:f	3	442616
20029:36357_CL3Contig1:f	13	25935469
20076:15910_CL1Contig1:f	5	99714293
20204:38659_CL1Contig1:r	2	46408360
20259:12331_CL1Contig1:f	3	64400195
2246:5171_CL1Contig1:f	18	6737276
2327:2013_CL5Contig1:r	10	60101295
2345:15812_CL1Contig1:f	10	53976994
2373:14332_CL1Contig1:r	10	46022294
251:2816_CL1Contig1:r	13	67786472
253:15386_CL2Contig1:f	13	67672877
2575:366_CL1Contig1:f	4	45317357
2688:22968_CL1Contig1:f	4	70108921
2713:3444_7056245:f	4	61491250
2725:12943_CL1Contig1:f	4	57815168
2752:20469_CL1Contig2:f	4	28965601
2756:4343_CL1Contig1:r	4	30794393
2822:4090_CL1Contig1:r	2	25244825
2862:2424_45845693:r	2	14845359
2863:8732_CL1Contig1:f	2	14836028
2939:3839_34174519:r	2	9871585
2949:5514_26018385:f	2	9640427
2989:38204_CL1Contig1:f	9	40323419
30228:7294_CL1Contig1:f	2	46457598
30279:42668_13307542:f	14	40268647
30291:11956_15280598:f	14	51307983
30313:153_11077810:r	9	4674608
30321:16467_CL1Contig1:r	2	12861783
30414:45360_15417090:f	2	55418377
30528:17993_54510154:f	3	81265133
30533:2135_14658068:r	5	80803211
30610:45360_59782267:f	4	63240659
30627:21003_34163184:r	19	41689162
30643:2876_7525291:f	1	136936194
30660:14743_6745472:f	6	36812328
30691:45360_CL5Contig2:r	10	41802646
30786:45360_54536429:f	13	22036656
30791:7516_40438956:f	7	129800885
3084:2753_CL1Contig1:f	2	42870390
30851:1430_14658392:f	1	269964091
30927:12477_CL79Contig1:f	7	33670494
30943:1320_CL1Contig1:f	17	30417692
30948:45360_54525270:f	17	27355889
30981:7755_CL1Contig1:f	14	50943833
31021:2180_49352653:r	1	86445315
31154:32212_CL6Contig1:f	14	37990829
31179:8907_40429914:f	9	108919765
31183:2456_CL4Contig1:r	3	42987736
31209:16229_6743547:r	1	280473779
3125:18419_CL4Contig1:f	9	2616298
31371:16284_34172873:r	3	33242060
31389:7175_CL60Contig1:r	3	16302613
3148:12653_CL1Contig1:f	9	6109428
31486:5510_34159391:f	13	89592337
31502:30042_CL2Contig1:r	15	14468815
31505:31147_CL1Contig1:f	14	55698420
31518:2756_14199867:f	8	32842056
31536:5253_CL1Contig1:r	12	19986318
31541:5034_CL2Contig1:f	16	71462017
31558:10967_37980090:r	2	123059556
31684:13879_CL1Contig1:f	7	63605443
31694:45360_CL1012Contig1:f	7	59012124
31757:1793_CL2Contig1:f	4	92878713
31785:7537_CL2Contig1:f	3	39615255
31841:6043_41134858:r	7	9958148
31912:16545_59815663:f	9	27714313
32004:34974_9017990:r	11	5103482
32095:5399_46176217:f	1	97292244
32106:9367_11072475:r	6	113701687
32148:653_27545550:r	6	55158011
32174:45360_49416773:f	15	89830184
32188:17780_CL2Contig1:f	4	97711500
32302:36982_6944025:f	8	61428793
32389:9476_CL1Contig1:r	19	11153151
32393:2399_CL1Contig1:r	1	180835125
32605:4402_CL2Contig1:r	9	43326720
32735:4415_40413722:r	4	114102621
32887:45360_48726474:r	8	38331558
32902:1920_29286541:r	8	26957169
33044:2168_CL1Contig1:f	1	166473646
33102:3116_CL1Contig1:f	3	7540940
33142:21620_59779988:f	18	42269445
33187:4800_CL1Contig1:f	6	35737480
33244:13257_CL2Contig1:f	12	44143213
33255:45360_CL653Contig1:r	7	28071530
33477:21549_6962803:f	10	48141661
33599:30900_34161341:f	14	87778797
33622:11131_CL1Contig1:f	14	49241467
33671:23251_CL2Contig1:f	6	6219368
33691:1766_29276590:r	2	56064447
33814:3398_40435658:f	2	78343405
33819:45360_CL1009Contig1:r	14	29133768
33832:45360_CL820Contig1:f	9	49122449
33837:35155_15280305:f	4	106883783
3387:26345_37797963:f	9	131083097
33876:31565_13659281:r	14	51727908
33922:1165_CL1Contig1:r	3	1365301
33923:19352_41139641:r	1	2093807
33944:16284_CL1Contig1:r	3	33242058
33999:45360_11090148:f	13	20433079
34047:2616_CL2Contig1:r	1	128934563
34084:3195_59819984:f	13	34930424
34354:45360_CL99Contig3:f	2	81191566
34387:43228_CL1Contig2:r	13	55014575
34486:9192_CL1Contig1:f	4	109313286
34509:44862_54523843:f	17	25398322
34639:9543_11075457:f	4	37731053
34687:5415_41131507:f	9	22040502
34708:37160_40837182:f	15	3968546
34854:45360_CL1105Contig1:f	1	119870678
34854:45360_CL1105Contig1:r	1	119870678
35044:27722_CL3Contig1:f	4	123031892
3504:4429_49326422:f	9	61934169
35255:28871_40416922:f	8	71465199
3540:2614_40412557:f	6	47156880
3555:10250_CL1Contig1:r	6	45186758
3683:15889_11504081:f	14	39915908
384:5188_CL2Contig1:r	13	2034103
3856:6283_CL1Contig1:f	14	40544062
3888:20878_9017727:r	13	39295087
3991:2927_CL1Contig1:f	14	30473667
3996:628_CL1Contig1:f	14	32239375
4010:18650_CL8Contig1:r	14	32940601
4057:25577_CL11Contig1:r	6	30325117
4079:3891_CL2Contig1:f	6	32337474
4128:3580_CL1Contig1:r	14	138603776
4205:45360_40392925:f	4	32082342
4205:45360_40392925:r	4	32082342
4332:16760_CL1Contig2:f	6	40559849
4434:10253_CL1Contig2:r	6	13033930
4540:6896_40399593:r	6	20711339
4610:14371_CL1Contig1:f	6	10142823
4920:9499_CL1Contig1:f	12	3756285
5121:21437_CL2Contig1:r	12	42860943
512:15139_CL2Contig1:r	13	101394556
5144:16138_CL1Contig1:r	12	49579390
5160:20413_CL1Contig1:r	12	49148836
5187:3307_CL1Contig1:f	12	45028097
5198:5957_CL1Contig2:f	12	45299056
524:8962_15280887:f	13	103604466
5447:1945_CL6Contig1:r	12	20738007
545:14557_CL3Contig1:r	13	105601280
5537:3006_CL1Contig2:r	12	17816107
5597:2563_CL2Contig1:f	15	97907141
5678:13057_CL1Contig1:f	6	53199631
5678:13057_CL1Contig1:r	6	53199631
569:10373_CL2Contig1:f	1	125311270
5719:25577_32948990:f	6	34363618
5721:2047_11073253:f	15	114075636
5732:14668_CL1Contig4:r	15	114287650
5848:12477_CL8Contig1:r	12	50735188
5900:2528_CL1Contig1:r	5	74945025
5917:5732_CL1Contig3:r	5	45339134
5951:4199_CL9Contig1:f	15	29056265
5959:15767_CL2Contig2:f	15	85730858
5959:15767_CL2Contig2:r	15	85730858
5995:3189_CL1Contig1:f	15	60095088
6002:1000_CL1Contig1:r	15	74938241
6022:2661_34159198:f	15	72347632
6053:24879_CL1Contig2:f	15	63244807
6055:1861_CL3Contig1:r	15	71321373
6060:8790_CL1Contig2:r	15	70853842
6085:19117_CL1Contig1:f	6	97391426
6146:2139_CL2Contig1:r	2	71579303
6178:4429_CL7Contig1:r	16	41923006
6191:2625_41138763:r	2	53061718
6227:5480_11502430:f	16	24083558
631:3123_CL6Contig1:f	1	203617547
6349:7412_CL1Contig1:f	7	130650638
6374:6730_CL1Contig1:r	9	108975473
641:5112_CL3Contig1:f	2	77933847
641:5112_CL3Contig1:r	2	77933847
6473:19902_CL1Contig1:r	7	61394523
6554:15073_CL1Contig1:f	7	70620417
6617:20096_CL4Contig2:r	1	183789278
6712:2705_CL1Contig1:f	13	59325924
6712:2705_CL1Contig1:r	13	59325924
6740:10945_CL2Contig1:f	18	47356531
6745:2242_40407940:f	13	18910749
6862:30168_CL2Contig1:f	13	38759749
6951:17069_CL2Contig1:r	13	27220509
6968:2435_CL3Contig1:r	13	27795609
7020:40448_CL4Contig1:r	13	24990770
7123:45360_CL737Contig1:r	7	35599115
7131:10767_CL1Contig1:f	7	36866470
721:3891_CL1Contig1:f	7	103482841
726:3348_CL2Contig1:r	7	104516324
7371:20633_CL1Contig1:r	7	20032120
7458:10315_49341371:f	1	290888564
7501:4467_CL2Contig1:r	17	43554373
7504:45360_40429774:f	6	82820505
7516:45360_40483100:f	1	155026009
7608:3587_CL1Contig1:f	6	67495825
7631:10799_CL2Contig1:r	1	102967804
7815:37222_CL16Contig1:f	3	23090005
7833:189_CL1Contig1:r	3	36851475
7894:1557_CL1Contig2:r	3	15881088
7936:45360_14199540:f	3	16580028
8026:45360_CL189Contig1:r	3	9960575
8114:8628_CL1Contig1:f	3	5233246
8165:30973_CL9Contig1:r	5	71627010
8245:5165_38008996:f	14	115483645
8255:29534_CL8Contig1:f	1	151179219
8331:40495_CL1Contig1:r	14	130634148
8379:3648_CL3Contig1:f	14	138434071
8418:46145_CL3Contig1:r	17	8203966
8463:8914_CL1Contig1:r	15	51097898
8616:14623_CL1Contig1:r	14	63736315
8636:45360_CL549Contig1:r	14	66075798
8724:23591_CL1Contig1:f	14	79609378
8726:3461_CL2Contig1:f	14	79799176
8729:13685_CL1Contig1:r	14	79827611
875:12477_CL81Contig1:f	17	40468833
8752:21937_CL2Contig1:f	14	83780855
8761:32575_CL10Contig1:r	14	93445251
8799:5417_CL3Contig1:f	14	94051404
9086:13131_CL1Contig1:f	2	4788293
9153:4495_CL1Contig1:f	2	6251250
9220:6805_CL1Contig1:r	6	93545556
9258:7628_CL4Contig1:r	8	92198577
9337:4966_CL2Contig1:f	6	113647561
9443:20305_CL1Contig1:r	6	120095004
9495:9802_CL1Contig1:r	1	17446760
9518:6993_CL1Contig1:r	4	92830092
9566:74_CL1Contig1:f	4	98858042
9643:14555_CL1Contig1:r	4	86184449
9707:25500_40803529:r	4	103522192
9736:19796_CL2Contig1:f	4	102136773
9775:45360_CL16Contig1:f	7	21918083
9874:4206_CL4Contig1:r	4	113446264
9893:9911_CL1Contig1:r	1	72070472
9935:542_CL3Contig1:r	4	132150854
9987:12466_15033897:f	19	42581658
10059:20842_49348576:r	19	16891802
10064:947_CL2Contig1:r	19	15398653
10086:21673_CL1Contig1:f	8	26432526
10288:4460_CL2Contig1:r	18	23193096
10547:15894_CL4Contig1:r	9	100140873
10563:1272_CL6Contig2:f	9	96417432
10626:18419_CL3Contig1:r	18	37359507
10791:3376_CL3Contig1:f	5	55180214
10816:45360_CL475Contig1:r	5	58538702
10919:9123_CL1Contig1:r	5	64335661
10928:10340_CL1Contig1:f	5	65451762
11019:32331_CL2Contig1:f	5	3663410
11092:23212_CL1Contig1:f	5	87958695
1110:13917_CL1Contig1:r	2	75888150
11241:776_54536304:f	5	13391862
11301:951_CL1Contig1:r	5	21126822
11311:22135_CL1Contig1:r	5	20595962
11386:34624_CL1Contig1:r	5	80838379
11538:8863_CL1Contig2:f	8	112945411
11550:983_CL5Contig1:f	6	80064772
11778:6299_CL1Contig1:r	6	110806043
11880:3461_CL1Contig1:r	8	90648877
11973:2376_CL1Contig1:f	2	62117151
11973:2376_CL1Contig1:r	2	62117151
11980:45360_CL252Contig1:f	2	61863637
12068:15535_CL1Contig1:r	2	56896904
12083:2905_CL1Contig1:f	2	56035701
12099:32575_CL5Contig1:r	2	68322831
12171:45360_9019271:f	2	51416391
12178:15855_CL2Contig1:f	2	51622868
12180:3795_CL3Contig1:r	2	51687538
1218:2060_CL1Contig1:f	15	120870005
12308:4141_11074095:f	2	47083867
12366:36493_40421096:r	2	69400938
12407:43863_CL3Contig1:f	2	69977873
1242:13908_CL1Contig1:f	3	104188750
12450:131_CL1Contig1:f	2	123114638
1268:584_29284517:r	3	51826300
12760:8055_CL2Contig1:f	7	63687837
12793:13275_6853008:f	14	6342898
12801:3129_CL2Contig1:r	1	248112992
12890:11775_CL2Contig1:r	1	16309482
13004:4396_CL1Contig1:r	1	86264957
13048:45694_CL2Contig1:f	1	80364484
13074:16031_CL1Contig1:f	1	60678084
13128:5828_CL1Contig1:r	1	27333258
1322:38019_CL29Contig1:r	3	116300796
13377:40753_CL2Contig2:f	4	5107022
13385:8425_15040537:f	19	63990417
13403:34974_CL27Contig1:r	1	200738243
13502:12558_CL5Contig1:r	5	59175198
13681:4052_CL3Contig1:f	9	63947912
1375:4727_CL1Contig1:f	1	276248953
13952:28500_CL1Contig1:f	12	36236551
13970:5745_34171708:f	9	76792673
14016:3608_6944614:f	8	116033558
14083:1752_CL1Contig1:r	8	45066656
14121:25073_CL5Contig1:f	1	226830836
1416:6038_CL1Contig1:f	1	282270070
14272:5915_CL1Contig2:r	2	125405996
14284:23629_CL1Contig1:f	10	29603411
14306:1857_CL2Contig1:f	19	6136133
14326:7880_7841663:f	5	30647095
1433:19756_CL1Contig1:r	1	283931937
1438:27727_CL1Contig1:f	1	284100634
14474:31085_CL5Contig1:r	6	29558519
1451:4329_59826171:r	11	12166631
14529:15203_CL1Contig1:f	17	42419861
14532:26939_29281834:r	2	104450080
1473:10466_C0007739l16-7:f	1	78009868
15018:12688_CL1Contig1:f	11	15730281
15067:947_15034582:f	19	66398659
15074:115_8274850:f	14	110399788
15177:45360_CL110Contig1:f	9	68970582
15411:37089_CL2Contig1:f	13	93506228
1546:26231_CL15Contig1:f	3	62890852
15479:1310_CL3Contig1:r	11	2411896
15578:23233_CL1Contig1:r	4	14786715
1561:25172_CL1Contig1:r	3	63300932
15711:45360_41133583:f	19	25476689
15766:9483_9020224:f	2	107965269
15877:16217_CL1Contig1:r	14	62522032
15919:17740_59806720:f	3	823549
15927:10078_51305312:f	1	253711362
15979:340_CL1Contig1:f	4	89508215
16079:9796_CL1Contig1:f	5	63515413
1629:7320_41135260:f	3	93747898
16317:45360_15056896:f	4	135109063
16536:1742_CL2Contig2:r	16	52462317
16626:6293_CL1Contig1:r	7	65559483
16793:6309_15413177:f	1	243371213
16965:45360_CL124Contig1:r	19	108991368
17017:12202_CL3Contig1:r	6	117760972
17053:415_CL2Contig2:f	5	49940373
17136:12202_CL2Contig1:r	2	60438771
17329:40377_12008833:r	4	100450305
17423:7175_40412426:f	8	72678621
17499:596_CL2Contig1:f	11	12858488
17506:8484_37794110:r	3	115993670
1751:42325_CL1Contig1:f	3	53913209
1761:4632_CL1Contig1:f	3	53014704
17789:1310_CL8Contig1:r	19	120517963
17811:18861_CL1Contig1:r	7	130751918
17881:45360_CL744Contig1:r	13	37239126
17919:15399_51304865:r	2	111256718
17939:27072_CL2Contig2:f	9	17390144
18033:12477_CL18Contig1:f	12	14522944
18227:45360_CL736Contig1:f	3	16435811
18254:2284_CL4Contig1:f	16	47780858
18272:28721_CL3Contig1:f	4	132029890
18343:41643_49349924:f	2	106329639
18442:45360_CL235Contig1:r	9	3275178
18489:17959_CL1Contig1:r	13	103548737
18492:12131_7422433:r	5	90252504
18537:12230_CL1Contig1:r	1	289693235
18640:7850_CL2Contig1:r	6	32967282
18655:45360_CL335Contig1:f	6	122242786
18799:45360_CL259Contig1:f	7	27912330
18836:28425_CL1Contig1:f	3	36452645
18991:20452_CL1Contig1:r	2	61081265
19171:1688_14305505:f	3	106013306
19177:209_CL17Contig1:f	1	279961222
19436:15441_CL3Contig1:f	6	38544474
19527:8465_15055773:f	12	793108
19604:17131_CL1Contig1:f	12	16145434
19677:1243_CL3Contig1:f	1	133932463
19677:1243_CL3Contig1:r	1	133932463
19736:2511_CL1Contig1:f	7	34058239
19935:24906_CL1Contig1:f	2	4951780
2002:12297_CL1Contig1:f	11	48123688
20098:25095_CL1Contig1:r	5	20711228
20125:14773_CL2Contig2:f	2	60575258
20188:2738_CL1Contig2:f	2	62554039
20188:2738_CL1Contig2:r	2	62554039
20207:9687_CL1Contig2:r	2	46466151
20315:9476_15417589:f	19	11143651
2072:6298_40800991:f	17	62469439
207:42426_CL3Contig1:r	13	80533134
2406:12873_CL1Contig3:r	17	26985270
2409:12256_CL1Contig1:r	17	27262455
2422:45360_CL256Contig1:f	17	26659580
2509:30502_CL1Contig1:r	13	27250004
2556:15361_CL1Contig1:r	4	42174597
2640:16193_18534220:f	14	44837905
2641:11090_CL1Contig1:r	14	44838961
2810:7411_CL1Contig1:f	2	28211142
2813:1310_CL10Contig1:f	9	28417539
2848:216_CL2Contig1:f	2	16827814
2887:8960_CL1Contig2:f	2	13237169
2893:3205_CL1Contig1:r	2	13369588
2910:45360_CL242Contig1:r	2	11257439
30197:38193_49416960:f	9	33656842
30427:8351_CL3Contig1:f	9	2462587
30551:15594_49917828:f	17	37657845
3058:45360_CL292Contig1:r	9	47197498
30749:2084_CL1Contig1:f	1	14344307
30865:5165_CL2Contig1:r	12	22454251
30894:28403_10872925:f	1	248059059
30949:22974_21547765:r	17	26567856
31181:44376_CL11Contig1:f	15	119009246
31193:7481_CL2Contig1:r	7	53934767
31224:37108_CL1Contig2:f	7	24751056
31313:7186_CL1Contig1:f	14	24800256
31347:22790_34159706:f	16	18021813
31352:45360_40395187:f	6	67379834
31412:7229_15414241:f	5	7187719
31478:45360_CL1231Contig1:r	15	70887697
31494:45360_CL445Contig2:r	15	131937104
3155:36371_CL2Contig1:r	9	132782
31607:41223_CL1Contig1:r	17	61668691
31608:4667_37855437:f	3	4873001
31688:20127_CL1Contig2:r	1	111875423
31915:2852_49347520:f	9	36009918
32002:16227_CL1Contig1:f	2	104822709
32092:1072_CL2Contig1:r	7	131303526
3210:45360_37976143:r	9	4669828
32199:5156_15036715:f	12	15724843
3220:4325_CL2Contig1:r	9	5823699
32208:31304_CL2Contig1:r	2	53178205
32299:32575_CL17Contig1:r	8	115014270
32375:17740_15415887:f	5	6499473
32408:2005_CL1Contig1:r	1	288428661
32528:8484_37793319:f	3	116004828
32677:34974_CL37Contig1:f	12	20559446
32706:3264_CL1Contig1:f	8	24745120
32729:30721_15038673:f	15	128491378
32737:3101_59810107:f	18	46009398
32737:3101_59810107:r	18	46009398
32780:30997_49415123:f	6	54986674
32861:10584_CL2Contig1:f	2	129304590
32862:4571_33293369:f	10	27864051
32961:8464_CL1Contig1:f	4	43508826
33104:22815_CL3Contig1:f	3	41490201
33113:13482_15056600:f	7	10460272
3321:31378_CL4Contig1:f	9	125758670
33214:16429_34157945:r	19	85052368
33327:2030_51328553:f	13	16367032
33410:28684_15055719:f	6	38518299
3344:3123_CL1Contig1:f	9	123469055
33460:35384_15033474:f	12	50267201
33470:45360_CL155Contig1:f	15	94900437
33470:45360_CL155Contig1:r	15	94900437
33497:28721_40415560:f	4	131736989
33512:27192_33288367:f	3	74588809
33533:726_15038228:r	7	87612719
33723:1478_CL2Contig1:f	14	44225674
33796:3318_CL3Contig1:r	16	65764791
33812:45360_CL427Contig1:r	6	122431419
33900:12072_CL1Contig1:r	17	36557482
33983:35384_15033386:f	12	50120710
34016:634_40831730:f	7	53014509
34074:4081_CL1Contig1:r	8	33669980
34138:16165_CL1Contig1:r	9	35507452
34191:45360_CL1155Contig1:r	6	31953462
34519:24226_49342066:f	18	47252347
34565:16391_CL5Contig1:r	6	49349656
34710:45360_CL740Contig1:f	16	64817605
34723:15323_CL1Contig1:f	15	59574334
35112:37733_CL2Contig1:r	1	247414487
3611:1690_6942943:f	6	51246797
3616:8601_11073391:f	6	51501486
3711:6615_CL1Contig1:r	14	50890163
3778:5957_CL2Contig1:r	14	51684577
3805:2062_CL4Contig1:f	14	52659431
3817:2683_CL2Contig1:f	8	69728839
3932:7890_41137201:f	14	28057105
3977:2397_CL2Contig1:r	14	30111058
4284:45360_CL1033Contig1:f	6	29908174
4334:7361_CL3Contig1:r	6	40585681
4502:44862_CL12Contig1:r	1	2057015
4529:16561_CL1Contig1:f	6	20076913
4638:4335_CL4Contig1:r	6	28694464
4729:11822_21544957:r	6	32490764
4761:17988_CL1Contig1:r	6	30586141
4792:17119_CL3Contig1:f	12	21930818
4807:10645_C0007759o20-3:r	12	17528339
4817:6783_CL1Contig1:f	12	548032
4817:6783_CL1Contig1:r	12	548032
4968:19369_CL1Contig1:r	12	31948582
5062:27301_CL5Contig1:r	12	42022817
5085:5339_CL1Contig1:f	12	40190397
5092:1849_CL1Contig1:r	12	50064844
5135:11422_CL1Contig2:f	12	49304678
5364:8813_CL3Contig1:f	19	43064075
5431:3381_CL1Contig2:f	12	20555183
549:16262_CL1Contig1:r	13	103346302
5505:36490_13307233:f	12	16308937
5627:3872_CL1Contig1:f	15	94406669
5659:32499_CL1Contig1:r	15	111779127
5669:3109_CL3Contig1:f	15	113757773
5767:2265_37979874:r	15	124438923
5793:34974_CL2Contig1:r	6	60943899
5810:8507_CL1Contig1:r	6	60102783
5985:1762_46173339:f	15	56425990
6076:18969_CL1Contig1:r	15	63988251
6128:113_CL1Contig3:f	16	48837050
6238:5877_CL3Contig1:r	16	23277753
6378:16831_15180487:f	7	132903816
6390:17517_11076091:f	7	133136643
6468:20586_CL1Contig1:f	7	60185189
6539:34974_CL9Contig1:f	1	145067417
6564:45360_CL860Contig1:f	7	70392693
6584:5382_CL1Contig1:r	1	134124736
6799:4448_41135884:r	7	37047250
6887:13811_13309565:f	13	33075274
6977:45360_CL393Contig1:f	13	26166663
697:7493_CL1Contig1:f	7	106202734
6983:474_CL1Contig1:f	13	26410728
702:15471_CL1Contig1:f	7	106475989
7141:19397_CL1Contig1:r	7	37701154
7198:35929_CL6Contig1:f	7	43494648
7204:45360_CL308Contig1:f	7	44671722
7214:41443_CL3Contig1:f	7	45823766
7277:4175_CL1Contig1:f	7	33121579
7304:18001_CL1Contig1:r	7	27714046
7363:2879_CL1Contig1:f	7	20500199
7417:16751_CL2Contig1:r	7	30812617
7728:45360_CL417Contig1:f	3	36662234
7732:9774_CL1Contig1:r	3	36585430
7746:24552_CL1Contig1:f	3	30116808
7753:22181_15037591:r	3	34772733
7769:7759_CL1Contig1:f	3	28012464
791:1681_29275546:r	1	170213694
7921:45360_CL267Contig1:f	3	15204365
7921:45360_CL267Contig1:r	3	15204365
7922:7418_51326302:r	3	15198121
8008:2397_15031530:f	3	9073848
8052:7018_29288840:r	15	125709016
806:29717_CL1Contig1:r	2	105770119
8237:2947_33293430:f	14	115630900
8259:5631_CL1Contig1:r	4	60694768
8424:45360_CL226Contig1:f	15	41638111
8424:45360_CL226Contig1:r	15	41638111
8435:2078_CL2Contig1:f	15	43775565
8523:43863_CL2Contig1:f	15	45658445
8534:2900_13308804:f	17	11262856
8590:4339_CL2Contig1:r	14	57750660
8618:45360_CL118Contig3:r	10	65057686
8650:18738_CL1Contig1:r	14	75244677
8659:32575_CL7Contig2:f	14	74519115
8712:1032_CL2Contig1:r	14	79068546
8717:16082_CL1Contig1:f	14	79333932
8767:5196_CL3Contig1:f	14	90101329
8781:3189_37796547:f	1	252486361
88:1849_CL1Contig3:f	13	94184848
8833:2390_CL3Contig1:r	2	4480609
8834:3891_CL7Contig1:f	2	4989310
8879:45360_CL348Contig1:r	2	2887678
8913:23007_CL1Contig2:r	2	256468
8987:14056_CL1Contig1:r	2	37718982
9118:5715_CL1Contig1:r	2	7523221
9175:2900_CL3Contig1:r	2	5273497
9188:19624_CL1Contig1:f	2	6475443
9219:28558_11504200:f	4	130092890
9255:18004_CL1Contig1:r	4	93959784
9276:9580_CL2Contig1:r	6	105917397
9309:11408_CL1Contig1:r	16	48623581
9532:7018_CL3Contig1:f	15	125736460
9575:1156_7527086:f	4	98747631
9641:16232_CL1Contig1:r	4	86208312
9668:24897_CL2Contig1:r	4	101660970
9751:30168_37986342:f	4	102506198
9788:10476_49343750:f	4	92291835
9813:7175_CL13Contig1:r	4	107747163
9897:3331_48726236:r	4	115462664
9904:209_CL7Contig1:r	4	88956401
9975:27301_CL1Contig1:f	19	42055804
9978:25577_CL1Contig1:r	19	42134652
10094:7175_CL26Contig1:r	19	104213407
10133:45259_CL1Contig1:r	19	104849569
10235:584_CL3Contig1:r	19	76334736
10381:15504_CL1Contig1:r	18	8458054
10388:3373_48727247:r	18	9268622
10407:2959_CL2Contig1:r	18	5054276
10549:8178_CL1Contig1:r	9	100210972
10591:31672_CL1Contig1:r	18	28434963
10637:2043_CL1Contig1:r	18	38055571
10735:14610_7326247:f	5	7644153
10754:4872_15033435:f	3	37649363
10755:24674_CL1Contig1:f	5	41396472
10769:9350_CL1Contig1:r	5	44511476
1086:29534_CL1Contig1:r	1	111785462
10901:5497_49336244:f	5	61650913
10918:7104_41139887:r	5	64430790
11013:8830_CL1Contig1:r	5	3870469
11059:19359_CL1Contig1:r	5	132759
11090:4429_CL1Contig2:f	5	86740168
11107:15214_CL2Contig1:r	5	84021210
11143:1054_CL1Contig3:r	5	17227645
11209:26682_CL1Contig1:r	5	14072423
11227:38075_CL4Contig1:r	5	73702307
11364:6211_CL1Contig2:r	5	20215071
11528:3144_CL1Contig1:r	8	117752335
11910:1243_CL4Contig1:f	2	79137794
11910:1243_CL4Contig1:r	2	79137794
11916:3398_CL1Contig1:r	2	78415849
11954:2610_54498705:f	2	92651017
11976:2265_6962722:f	2	62073928
12030:2711_CL7Contig1:f	19	122753176
12179:9580_CL1Contig1:r	2	51665624
12213:21141_CL1Contig1:f	2	49381252
12280:19021_CL1Contig1:r	2	66809281
12482:29222_CL1Contig1:r	2	129331100
12488:1048_40402631:f	14	11108576
12604:1552_CL1Contig1:r	1	264090345
12607:7684_CL1Contig1:r	1	265124647
12734:6496_CL1Contig1:r	1	238598662
12766:19907_CL1Contig1:r	1	250044717
12816:36306_33288957:f	1	250998272
1287:20096_CL8Contig2:f	3	106781030
12978:11930_CL1Contig1:r	1	38563485
13019:10213_CL1Contig1:r	1	81721340
13062:45360_CL23Contig1:f	1	236967793
13070:14534_CL1Contig1:f	1	61593075
13079:3304_41137480:f	1	69823404
1320:6018_CL2Contig2:r	3	116594006
13328:4339_CL1Contig1:f	6	35978021
13348:6829_CL1Contig1:f	7	62892156
13360:45360_CL1164Contig1:f	11	13836863
13458:40671_37855655:f	11	70147596
1349:17724_41133493:r	3	117752249
13494:18287_CL1Contig2:r	3	54738017
13527:15288_CL1Contig1:r	14	7920829
13611:8941_CL2Contig1:f	15	83058379
13695:30312_CL1Contig1:f	9	38630324
13719:9946_CL2Contig1:f	15	99548592
13775:5129_CL3Contig1:f	13	56277852
1389:28104_CL5Contig1:r	1	278499228
13933:7008_37854949:f	15	57131820
13967:3487_CL1Contig1:f	14	134605178
14136:2148_7047712:f	1	288391247
14317:38342_CL2Contig1:r	9	36146890
14351:15855_CL1Contig1:f	1	231135361
14357:15889_CL7Contig2:r	7	83242181
14398:45360_CL355Contig1:f	13	2361767
14426:3107_CL1Contig1:f	6	30329488
144:9667_49344156:f	13	91912322
14531:688_CL1Contig1:r	17	42284689
14615:7227_CL1Contig1:f	14	91717078
14662:29675_CL2Contig1:f	1	212809751
14721:19943_CL1Contig1:f	4	129038387
14802:23390_CL1Contig1:f	3	100648517
14831:26150_CL1Contig1:f	13	18027865
14855:45360_41140224:f	2	138510478
14950:6571_CL3Contig1:r	2	48695482
14963:19214_CL3Contig1:r	8	96788629
15054:7125_CL2Contig1:f	14	28910124
1506:9783_15035173:f	3	41616353
15085:5016_CL5Contig1:f	7	120427174
15095:45360_41137354:f	10	42129821
15175:5047_CL1Contig1:f	9	69016097
15217:30812_15036183:f	3	14341500
15289:10386_CL1Contig1:r	15	62146333
15409:3202_CL3Contig1:f	13	93353350
15732:1222_CL1Contig1:f	5	10958621
15941:13655_CL1Contig1:r	10	39790207
16100:6686_CL1Contig1:r	8	62663587
16112:23083_21544651:r	3	20280959
16176:36600_34164809:f	9	33656722
16421:7012_45846246:r	16	37655129
16500:24332_CL1Contig1:f	6	41423797
16589:509_8326987:f	9	45012336
16669:1314_CL2Contig1:r	13	84529880
16748:2218_CL1Contig1:r	8	8157303
16769:27850_CL1Contig1:f	13	86656327
16808:26868_CL1Contig1:f	3	39954963
16936:14582_37855820:f	9	132342303
17124:3892_14305163:f	9	78244325
17258:45360_C0007303a02-7:f	13	82164802
17285:2979_CL1Contig1:f	5	39811000
17342:3062_41138809:r	10	3822995
17403:16625_CL1Contig1:r	1	188049887
17424:1046_CL1Contig1:r	15	124486171
17560:11281_CL1Contig1:r	15	36685981
17628:24445_CL1Contig1:f	8	119831295
17819:1291_CL1Contig1:f	10	56709058
17962:26231_11090834:f	6	41404801
17976:9468_6844534:r	1	238540300
18125:8055_CL1Contig2:r	16	66077175
18156:14208_CL2Contig1:r	1	33206794
18162:7982_CL2Contig1:f	10	5950475
18193:6152_CL1Contig1:r	6	121720623
18253:13220_CL1Contig1:r	16	47931113
1838:45360_CL352Contig1:f	11	78909307
18656:7739_CL1Contig1:r	6	40636761
18738:9320_CL2Contig1:r	15	75088228
18750:4342_CL1Contig1:f	7	133223024
18842:10888_CL1Contig1:f	3	3319255
18928:5424_CL1Contig1:f	9	65979023
1899:5319_CL1Contig1:f	11	16531328
19039:7281_CL4Contig1:f	4	84567391
19078:851_CL2Contig1:f	12	28783284
19309:42633_CL1Contig1:r	9	44584616
19379:9615_CL1Contig1:f	14	48330757
19467:46145_46176932:r	6	3176879
19535:23464_CL1Contig1:f	12	80401
19536:267_CL1Contig1:f	12	105439
19560:7036_CL2Contig1:r	12	42674442
19570:8227_CL1Contig1:r	12	45330823
19598:7655_41142661:f	12	19170730
19680:16889_CL1Contig1:r	1	133842386
19719:46200_CL1Contig1:f	13	27010476
1975:45360_CL61Contig2:r	11	79472733
19870:1405_CL1Contig1:r	3	8223654
19914:20111_CL1Contig1:f	14	148499895
19974:13292_CL1Contig1:r	2	5720525
20291:16598_8276228:f	9	11980371
2171:45360_40428706:f	17	41360488
2188:29019_CL2Contig1:f	17	38372583
222:16929_CL1Contig1:r	13	78787311
2289:1375_CL1Contig1:r	17	53354265
2296:4307_38008355:r	17	54619985
2392:45360_CL5Contig6:f	10	41796876
2434:23271_9018628:f	17	29299511
2458:7341_CL1Contig2:r	10	61483072
2477:25020_40395125:f	10	64605065
2585:2038_CL1Contig1:r	7	10325487
2614:45360_CL602Contig1:r	4	7382155
2629:30209_CL5Contig1:r	4	15700162
2631:15879_CL1Contig1:f	4	15828268
2758:1380_CL10Contig1:f	14	12349276
2760:4401_C0007757h23-7:f	4	34096364
2770:15893_CL4Contig1:r	4	37058651
2816:9020_C0007305n20-3:r	2	25963626
2885:1272_CL1Contig1:f	2	13291630
289:3029_CL2Contig1:f	13	63425452
295:34974_CL14Contig1:f	13	61705975
2955:2587_CL1Contig1:r	9	59155567
3010:21948_CL1Contig1:r	9	43554039
30192:32489_37986354:f	6	2845205
30483:30218_CL1Contig2:r	1	29302609
30596:45360_CL341Contig1:f	7	81080120
30914:13398_CL1Contig1:f	17	50189917
30959:21243_CL1Contig1:f	6	30465479
30960:3107_46178287:f	6	30329488
31049:45360_CL1Contig1:f	3	121271466
31107:5328_49413467:f	12	6364906
31138:39120_15033169:f	6	60726685
31188:14982_9019966:f	11	46632765
31287:35384_CL6Contig1:r	3	22740640
31381:24859_CL5Contig1:f	1	253656016
31418:45360_CL913Contig1:r	13	82029808
31496:15890_40428528:f	10	7698064
31550:4749_CL2Contig1:f	8	88866132
31597:45360_CL650Contig1:f	9	93072636
31629:32575_40476101:f	14	74535118
31707:1250_CL2Contig1:f	12	45910227
31727:13859_59826155:r	13	144758902
31732:515_CL2Contig1:f	6	35843567
31735:45360_CL525Contig1:f	6	42094012
31859:1944_CL2Contig1:f	18	48782219
32000:144_32949207:f	2	126423343
3226:496_CL1Contig1:r	9	5340171
32331:31352_CL3Contig1:r	8	71909284
32333:19962_26017984:f	2	113690393
32350:28356_CL1Contig1:f	2	123105249
32575:19742_49415108:f	17	682935
32597:2876_CL7Contig2:f	8	26832283
3259:8737_CL1Contig1:r	9	109970310
32602:45360_18534827:f	2	39041727
32644:40966_CL1Contig1:r	8	209532
32759:29134_CL1Contig1:r	11	70147600
32800:5934_CL2Contig1:f	6	66300751
32853:45360_7056887:f	6	42079769
33048:13367_CL1Contig2:r	16	39008174
33055:14916_CL5Contig1:f	8	27654772
33088:19294_6952829:f	1	212240434
33098:10483_CL2Contig1:f	18	39787707
33134:32199_CL12Contig1:r	13	75464323
3317:4727_CL2Contig1:r	9	120147047
33439:7656_CL1Contig1:r	19	75952469
3351:11219_CL2Contig1:f	9	124688909
33628:33119_15035516:f	13	10340920
33636:1124_CL1Contig1:r	5	1921841
3395:9481_CL1Contig1:r	10	9706386
33975:745_CL6Contig1:r	11	78922815
34013:7175_59822195:f	19	61014287
34118:39754_59774183:r	2	16674579
34172:3202_41136124:f	13	128815809
3423:8190_CL1Contig1:f	10	13751011
34282:31653_CL1Contig1:f	11	79617954
34342:9541_CL3Contig1:f	1	86256781
34465:6810_CL1Contig1:f	15	49716311
34618:7936_51329199:r	5	5303115
34686:45360_CL1256Contig1:f	7	64848314
34750:10302_10874672:f	6	21390
35270:45360_54504137:f	8	99203873
364:35447_CL4Contig1:f	13	140409052
4076:3080_CL1Contig1:f	14	138661529
4076:3080_CL1Contig1:r	14	138661529
4196:34231_CL1Contig1:f	6	37997595
4202:28684_CL1Contig2:f	6	38494091
4226:1961_CL1Contig2:f	6	37506209
4288:15674_CL1Contig1:f	6	26524251
4291:7016_CL1Contig1:f	2	113836
4291:7016_CL1Contig1:r	2	113836
443:4466_CL1Contig1:f	13	2937357
4508:12072_CL2Contig1:r	6	19589760
456:14870_CL1Contig2:f	13	112415602
4640:7423_CL3Contig1:f	6	28811343
4751:18451_CL1Contig1:r	6	30466246
4771:2661_CL1Contig1:f	12	13783282
4780:6758_CL3Contig1:r	12	12811751
4931:13008_CL1Contig1:r	12	3938379
4985:5328_CL1Contig1:f	12	6367914
5044:18876_46169833:f	12	37568526
5136:4944_CL3Contig2:f	12	49306150
5140:24344_CL1Contig1:r	12	49354278
5142:27513_CL1Contig1:f	12	49535317
5157:21325_CL2Contig2:f	12	49162445
5201:13457_CL1Contig1:r	12	45401538
5211:3361_C0007319f08-3:r	12	45952990
529:7790_CL3Contig1:r	13	103900243
531:2579_CL1Contig1:r	13	103854066
5315:25723_CL7Contig1:r	12	54412928
5356:36493_CL4Contig1:r	16	18114968
536:5131_11072262:r	13	104419391
5430:34974_CL12Contig1:f	12	20558185
551:45360_CL50Contig2:f	13	102912578
5574:45360_CL188Contig1:f	15	88101894
5649:1944_CL1Contig1:f	15	112018018
5743:6097_CL1Contig1:r	15	118147878
5781:36450_CL1Contig1:f	15	124201662
5899:18838_CL1Contig1:r	5	74930848
5953:10704_CL2Contig1:f	6	54355647
6000:28256_48719635:r	15	72789760
6101:4683_CL11Contig1:f	15	902256
6309:2539_CL1Contig1:f	16	49918331
6310:2062_40420294:f	16	225162
6328:45360_CL614Contig1:f	16	49696344
634:769_C0007751o21-7:f	1	198366754
6366:4971_CL2Contig1:f	7	131104030
643:28430_C0007320m16-7:f	2	77648842
6467:15018_CL1Contig1:r	7	60290782
6515:10396_CL1Contig1:r	7	54854607
6624:43184_CL1Contig1:f	7	123516436
6691:45360_CL97Contig1:f	15	14083534
6726:5073_CL2Contig2:f	19	104634877
6883:35384_CL4Contig1:f	13	32829220
6891:12829_33292114:r	13	31196945
6914:19767_51310028:r	13	29013779
6925:11322_CL1Contig1:r	13	28525404
7081:7936_CL12Contig3:r	7	29624222
7321:45360_CL287Contig1:f	7	24599453
7436:10051_15413374:f	7	9079568
7529:13379_CL1Contig1:r	1	156419607
7622:23744_14018791:r	1	107285373
762:9945_40801292:f	1	172328222
7704:18892_CL1Contig1:r	3	36108201
776:30895_CL1Contig1:r	7	119640062
7783:9583_CL1Contig1:f	3	35438902
7822:45360_CL206Contig1:r	3	25648554
820:3662_11090372:f	7	66324471
8215:26231_15038112:f	14	114284217
8229:37528_CL1Contig1:f	14	113729219
8250:45360_CL191Contig1:f	14	115788687
8358:1766_CL2Contig1:r	14	135063772
838:4450_CL2Contig1:f	7	65158970
8456:45360_CL126Contig1:f	17	5500067
855:3766_CL3Contig1:f	7	81450402
8554:5056_CL1Contig1:r	17	8436440
8561:45360_CL527Contig1:r	17	12653932
8589:45360_CL1Contig4:r	14	62715551
8640:25530_33288177:r	14	61818383
8689:8926_CL1Contig1:f	14	75382456
8756:5417_8325563:r	14	85170159
8826:23480_CL1Contig1:f	2	4366999
8826:23480_CL1Contig1:r	2	4366999
9002:45360_C0007316i09-7:f	2	37441012
9172:7980_CL1Contig1:r	2	5464724
9184:13029_37796224:f	2	9268642
9232:7693_25014272:r	6	89136273
9335:17656_CL2Contig1:r	6	113633038
946:41928_CL5Contig1:r	1	135192081
9510:38093_CL2Contig1:f	6	62535371
9579:9483_10871257:f	4	98713955
9619:33891_18534560:f	4	96856573
9650:45360_CL423Contig1:f	4	97248815
9662:10691_CL2Contig1:r	4	100165086
9678:1839_CL1Contig1:f	5	79573854
9709:7236_CL3Contig1:f	4	103557038
9739:30053_CL1Contig1:r	4	102179733
9831:37083_49348557:f	5	38267694
9878:36371_26018049:f	4	113566728
1012:35929_CL1Contig1:f	7	43625431
10125:11000_CL1Contig1:f	19	125485752
10418:3293_CL5Contig1:f	18	5245597
10545:9456_CL2Contig3:r	9	100542707
1060:12272_CL1Contig1:r	1	187882196
10622:877_CL1Contig1:f	9	69610704
10681:18718_CL1Contig1:r	18	49505249
10767:14771_CL1Contig1:f	5	49409714
10830:40297_CL1Contig1:f	5	59228807
10974:12157_CL2Contig1:f	5	5867591
11021:618_CL1Contig1:r	5	3676523
11045:5464_CL3Contig1:f	5	1218019
1116:25230_CL1Contig1:f	1	115187976
1117:45360_CL10Contig1:r	1	115265993
11275:25884_CL1Contig1:f	5	26780616
11361:18876_CL1Contig1:f	5	20232724
11547:5906_CL1Contig1:f	8	4622638
11552:1777_41139947:r	8	2005935
11582:5459_CL1Contig1:r	8	761570
11720:14916_CL3Contig1:f	8	27697514
11759:1014_CL2Contig1:r	2	124104946
11996:3883_CL1Contig1:r	2	97106614
12369:3339_CL2Contig1:f	2	119639360
12409:8879_CL2Contig1:r	2	65657029
12502:5538_CL1Contig1:r	10	31132138
12574:23872_CL1Contig1:f	1	254877506
12583:20320_CL1Contig2:r	14	1117386
12968:8942_CL1Contig1:r	1	87238913
13006:8884_CL1Contig1:f	1	46878822
13014:3272_CL2Contig1:r	13	24390951
13027:14339_15417621:f	1	79103364
13103:6935_CL1Contig1:f	1	33296055
13308:7266_CL1Contig1:f	15	77790550
1331:2600_CL1Contig2:r	6	72704692
13591:9237_CL1Contig2:r	1	287718369
13643:6356_CL2Contig2:f	4	494717
13652:45360_CL159Contig1:r	1	258103888
13663:8276_CL1Contig2:f	3	111545191
13745:13189_CL1Contig1:f	1	123901807
13986:34416_CL6Contig1:f	17	32763391
14305:31378_CL2Contig1:r	10	56171594
1435:2550_CL2Contig1:r	1	283989861
14416:32199_CL19Contig1:f	19	106231064
14439:45360_49344375:f	8	38227080
14491:12129_CL1Contig1:r	17	34220610
14557:14543_2578706:f	12	23990943
14653:19146_CL2Contig1:r	14	52741608
14806:22_CL5Contig1:r	14	85843999
14861:2468_CL1Contig1:f	19	75815322
14981:2591_15039356:f	2	91620216
15023:19154_15032949:f	13	1411221
15180:13058_CL1Contig1:r	16	65681422
1527:17321_CL1Contig1:f	1	294264865
15398:18811_CL1Contig1:f	6	113084369
15416:924_CL1Contig2:f	14	6742934
15416:924_CL1Contig2:r	14	6742934
15572:15586_CL1Contig1:r	4	14304728
15639:25456_CL1Contig1:f	12	48152289
15671:5134_CL1Contig1:f	9	68427273
1570:45900_CL2Contig1:r	3	63890213
15728:22818_40403217:f	7	118246635
15924:4052_15055625:f	9	65854786
16017:6095_CL1Contig1:r	14	131063091
16326:24039_CL10Contig1:f	2	106757166
16337:4766_C0007745g13-7:f	8	45214494
16354:20538_C0007308m24-3:r	16	43042908
16454:19142_11988571:r	7	74941576
16773:16113_CL1Contig1:f	3	48734358
16773:16113_CL1Contig1:r	3	48734358
1681:13592_CL1Contig3:f	3	87390112
16818:7310_49418272:f	7	126475462
17063:1529_CL5Contig1:r	5	34857393
17282:3458_CL4Contig1:f	18	18821212
17320:30703_CL1Contig1:f	2	65376012
17619:8112_CL1Contig1:f	1	241916163
17667:14668_15034524:r	10	61772053
1768:5582_CL1Contig1:r	3	52643157
18019:7481_7053295:f	14	76804479
18040:12144_CL3Contig1:r	13	89557648
1818:1284_CL1Contig1:r	11	68462900
1832:45360_CL130Contig1:f	11	78806795
18443:11628_40394938:f	5	121240
18463:10373_CL1Contig1:f	2	111565837
1847:5892_41142132:r	11	79008703
18579:34399_CL1Contig1:f	4	509249
18579:34399_CL1Contig1:r	4	509249
18644:44750_CL1Contig2:f	6	37600620
18707:8597_CL1Contig1:r	12	47308506
18754:667_CL1Contig1:r	7	58138396
18784:13998_CL1Contig1:r	7	34032268
18914:7903_CL2Contig1:r	4	115747824
18996:17202_CL1Contig1:r	2	55937224
19035:1662_40432021:r	8	67524982
19120:1835_15033601:f	13	66989570
1929:13009_CL2Contig1:r	11	5089156
19363:11182_CL1Contig1:r	6	43073576
19469:46145_13309516:f	6	320112
19707:1324_CL2Contig1:f	13	38345103
19768:21656_CL1Contig2:f	7	27689254
19822:6487_CL1Contig1:r	3	36220582
19897:4950_CL3Contig1:f	14	106125253
19932:22969_CL1Contig1:f	2	5134371
1995:13030_CL1Contig1:r	11	44223795
20018:12217_7841569:f	4	115572737
20103:10930_CL4Contig1:f	8	59499669
20273:20399_41131723:f	6	113328922
2293:983_CL1Contig4:f	17	53458933
238:2205_59787148:f	13	73673849
2429:706_CL1Contig1:r	17	27537261
2584:32_CL4Contig1:f	4	52952900
2591:4990_CL3Contig1:r	4	52455455
28:9932_CL1Contig1:f	13	100596732
30200:24024_7056761:f	13	27083258
30207:28812_49419128:f	4	27732404
30506:45360_CL1Contig23:f	3	3870843
305:28455_CL1Contig1:f	13	131090611
30671:19654_CL1Contig1:f	6	30041457
30751:5015_9017396:f	7	37030914
30760:209_CL6Contig1:f	7	29613211
30788:10087_CL5Contig1:f	3	96241438
30897:21578_CL1Contig1:f	14	32036632
30937:9237_CL9Contig1:r	1	287817764
3095:10360_CL1Contig1:r	2	41837109
30969:8788_CL1Contig1:f	1	294081469
31027:10267_13307331:f	14	130440329
31038:13820_CL2Contig1:r	19	2703170
3115:1820_CL1Contig1:r	2	45167344
31164:1177_CL6Contig1:f	1	60910387
31176:24133_13660175:f	9	116289886
31289:45360_CL1206Contig1:r	14	62662244
31312:23274_40418417:f	14	23976849
31330:13199_CL1Contig1:f	7	129977736
31453:2453_233792:f	9	31938738
31591:45360_CL537Contig1:r	1	239525808
[truncated: 11,612 more rows]
